# Supplementary material for: Salvianolic Acid B and Ginsenoside Re Synergistically Protect Against Ox-LDL-Induced Endothelial Apoptosis Through the Antioxidative and Antiinflammatory Mechanisms
Source: Front Pharmacol. 2018 Jun 20;9:662. doi: 10.3389/fphar.2018.00662 (PMC6019702; doi:10.3389/fphar.2018.00662)
Supplement: Supplementary file 1 [file Presentation_1.ZIP]

Archive with 33 entries (25 files):
- supplemental material/
- supplemental material/Certificate of English Editing.JPG
- supplemental material/supplemental material 1.PDF
- supplemental material/supplemental material 2.PDF
- supplemental material/supplemental material 3.PDF
- supplemental material/supplemental material 4.PDF
- supplemental material/supplemental material 5.docx
- supplemental material/supplemental material 6/
- supplemental material/supplemental material 6/original image of apoptosis by flow cytometry in paper.pdf
- supplemental material/supplemental material 6/original image of cleaved-caspase3 by flow cytometry in paper.pdf
- supplemental material/supplemental material 6/original image of ROS by flow cytometry in paper.pdf
- supplemental material/supplemental material 6/western blot/
- supplemental material/supplemental material 6/western blot/fig10/
- supplemental material/supplemental material 6/western blot/fig10/original image of Akt in paper.tif
- supplemental material/supplemental material 6/western blot/fig10/original image of p-Akt in paper.tif
- supplemental material/supplemental material 6/western blot/fig10/original image of p-p38 in paper.tif
- supplemental material/supplemental material 6/western blot/fig10/original image of p38 in paper.tif
- supplemental material/supplemental material 6/western blot/fig11/
- supplemental material/supplemental material 6/western blot/fig11/original image of nucleus and cytoplasm  NF-κB in paper.tif
- supplemental material/supplemental material 6/western blot/fig11/original image of total NF-κB in paper.tif
- supplemental material/supplemental material 6/western blot/fig12/
- supplemental material/supplemental material 6/western blot/fig12/original image of Bax in paper.tif
- supplemental material/supplemental material 6/western blot/fig12/original image of Bcl-2 in paper.tif
- supplemental material/supplemental material 6/western blot/fig12/original image of cIAP2 in paper.tif
- supplemental material/supplemental material 6/western blot/fig12/original image of Smac in paper.tif
- supplemental material/supplemental material 6/western blot/fig8/
- supplemental material/supplemental material 6/western blot/fig8/original image of icam in paper.tif
- supplemental material/supplemental material 6/western blot/fig8/original image of vcam in paper.tif
- supplemental material/supplemental material 6/western blot/fig9/
- supplemental material/supplemental material 6/western blot/fig9/original image of ERα in paper.tif
- supplemental material/supplemental material 6/western blot/fig9/original image of LOX-1 in paper.tif
- supplemental material/supplemental material 6/western blot/fig9/original image of NOX4 in paper.tif
- supplemental material/western blot.docx
